# Supplementary material for: Brazil Nut (Bertholletia excelsa) Beverage Processed by High-Pressure Homogenization: Changes in Main Components and Antioxidant Capacity during Cold Storage
Source: Molecules. 2023 Jun 9;28(12):4675. doi: 10.3390/molecules28124675 (PMC10305451; doi:10.3390/molecules28124675)
Supplement: Supplementary file 1 [file molecules-28-04675-s001.zip]

Archive with 1 entries (1 files):
- molecules-2429598-supplementary.pdf
